# Supplementary material for: The causal role of multiple psycho-emotional disorders in gastroesophageal reflux disease: A two-sample Mendelian randomized study
Source: PLoS One. 2024 May 6;19(5):e0302469. doi: 10.1371/journal.pone.0302469 (PMC11073702; doi:10.1371/journal.pone.0302469)
Supplement: S1 Table — (XLSX) [file pone.0302469.s001.xlsx]

## Sheet: Sheet1
Details of the IVs screened based on the genome-wide significance threshold (P < 5e-8)
Exposure	Outcome	SNP	Chr	Position	EA	OA	Exposure			Outcome			F_statistics
							Beta	SE	P-value	Beta	SE	P-value
Mood swings	GERD	rs10818400	9	122664468	G	T	0.00773581	0.00124787	5.68159e-10	-0.0046	0.0139	0.7406	38.4302
Mood swings	GERD	rs11039149	11	47276675	G	A	0.00929792	0.00136965	1.13475e-11	0.0089	0.0174	0.611299	46.0842
Mood swings	GERD	rs11168048	5	147842353	C	T	-0.00738936	0.00123952	2.50248e-09	0.0005	0.0136	0.9709	35.5391
Mood swings	GERD	rs11509880	7	12261911	A	G	0.00794131	0.00130361	1.11784e-09	0.0294	0.0144	0.04132	37.1098
Mood swings	GERD	rs11596214	10	106453832	A	G	-0.00799527	0.00125989	2.21274e-10	-0.0322	0.0135	0.01695	40.2718
Mood swings	GERD	rs11712223	3	116964048	T	C	-0.00683317	0.00125217	4.8444e-08	-0.002	0.0135	0.8853	29.7795
Mood swings	GERD	rs12477961	2	199495674	G	A	-0.00722258	0.00124611	6.7936e-09	-0.0001	0.0135	0.9938	33.5948
Mood swings	GERD	rs12896360	14	75278181	C	A	0.00812302	0.00131526	6.58324e-10	-0.0144	0.0138	0.2969	38.1427
Mood swings	GERD	rs13296664	9	120446696	T	C	0.00803241	0.00136348	3.84017e-09	0.0011	0.0159	0.9431	34.7052
Mood swings	GERD	rs13413953	2	144237036	G	T	-0.00750232	0.00127745	4.28726e-09	-0.0357	0.0143	0.0127101	34.4908
Mood swings	GERD	rs1427040	18	35346766	C	T	-0.00769662	0.00123166	4.13619e-10	-0.0006	0.0141	0.9649	39.0498
Mood swings	GERD	rs17411061	18	50795113	T	C	0.00849141	0.00124384	8.69961e-12	0.0104	0.0137	0.4478	46.6048
Mood swings	GERD	rs1962104	8	141635329	C	T	0.00774954	0.00124252	4.46642e-10	-0.0117	0.0135	0.3855	38.8996
Mood swings	GERD	rs2000228	1	72723863	C	T	0.0083878	0.00131835	1.98939e-10	-0.0205	0.0148	0.1675	40.4795
Mood swings	GERD	rs2483509	7	133341162	A	G	0.00677116	0.00123124	3.81189e-08	0.0172	0.0135	0.2043	30.2441
Mood swings	GERD	rs28655666	12	122186317	A	G	-0.00726796	0.00122929	3.37653e-09	0.0038	0.0135	0.7778	34.9556
Mood swings	GERD	rs28894993	6	31289714	T	G	0.0121876	0.0021413	1.25913e-08	0.0053	0.0283	0.8525	32.3953
Mood swings	GERD	rs297346	11	16355771	G	A	-0.00759904	0.00127959	2.8764e-09	0.0144	0.0156	0.3568	35.2676
Mood swings	GERD	rs34965590	17	80015718	C	G	0.00724095	0.00127844	1.48091e-08	0.0226	0.0144	0.1162	32.0797
Mood swings	GERD	rs3843954	13	58548511	C	G	0.0084594	0.00134791	3.47985e-10	0.0133	0.0153	0.382	39.3874
Mood swings	GERD	rs4243048	15	78012708	A	G	-0.00721155	0.00125569	9.30422e-09	-0.0118	0.0135	0.3832	32.9832
Mood swings	GERD	rs4309187	11	113412443	C	A	0.00959708	0.00132253	3.97741e-13	0.0389	0.0178	0.0284702	52.6583
Mood swings	GERD	rs4561025	1	91263757	A	C	0.00700303	0.00128175	4.66745e-08	-0.0276	0.0144	0.0545997	29.8514
Mood swings	GERD	rs55769536	2	212634084	T	A	0.0076574	0.001336	9.95864e-09	0.0292	0.0147	0.0475697	32.8511
Mood swings	GERD	rs56403421	18	52765283	C	A	0.00984488	0.00130709	5.01418e-14	0.0097	0.0145	0.5051	56.7296
Mood swings	GERD	rs6103271	20	42015848	G	A	-0.00906875	0.00162773	2.52901e-08	-0.0076	0.0192	0.6909	31.0406
Mood swings	GERD	rs62555667	9	11737892	G	A	-0.0092871	0.00147961	3.46234e-10	0.0167	0.0178	0.349	39.3972
Mood swings	GERD	rs67447472	6	143062216	T	G	0.0118994	0.0020716	9.25273e-09	0.0109	0.0261	0.6751	32.9943
Mood swings	GERD	rs7037845	9	23295063	C	G	-0.00698813	0.0012651	3.32032e-08	-0.001	0.0137	0.9396	30.5121
Mood swings	GERD	rs76082995	16	87440895	C	T	0.00720104	0.00124305	6.91847e-09	-0.0121	0.0135	0.3681	33.5593
Mood swings	GERD	rs926914	22	41418154	T	C	0.00949048	0.00135525	2.51478e-12	0.0074	0.0144	0.6065	49.0385
Mood swings	GERD	rs9351111	6	64730778	T	C	-0.00724481	0.00128892	1.90191e-08	-0.0152	0.0145	0.2956	31.5938
Mood swings	GERD	rs9541684	13	69568612	G	A	0.00865157	0.00155762	2.78869e-08	0.0018	0.0178	0.9185	30.8508
Mood swings	GERD	rs9811839	3	134716621	G	C	-0.00708071	0.00128062	3.22077e-08	-0.0373	0.015	0.0129101	30.5712
Highly strung	GERD	rs1045430	14	75130235	G	T	0.00485521	0.000799066	1.2e-09	0.0064	0.0135	0.635199	36.9191
Highly strung	GERD	rs11509880	7	12261911	A	G	0.00547804	0.000849114	1.09999e-10	0.0294	0.0144	0.04132	41.6216
Highly strung	GERD	rs11650309	17	8129538	C	G	-0.00554981	0.000907106	9.49992e-10	-0.0041	0.0176	0.8149	37.4318
Highly strung	GERD	rs11721709	4	65775277	G	C	0.00540344	0.000933241	7.00003e-09	-0.0168	0.0152	0.2689	33.5238
Highly strung	GERD	rs12533623	7	71516821	A	G	0.00471865	0.00083532	1.6e-08	0.0016	0.0135	0.9046	31.9102
Highly strung	GERD	rs13356445	5	87248847	T	C	0.00661424	0.000974426	1.10002e-11	-0.0032	0.0179	0.8564	46.0747
Highly strung	GERD	rs1450832	7	113863384	A	G	0.00597417	0.000883615	1.39991e-11	0.0316	0.0151	0.0371099	45.7119
Highly strung	GERD	rs1501270	4	105011169	A	C	-0.00545379	0.000925364	3.79997e-09	-0.0148	0.0157	0.3482	34.7353
Highly strung	GERD	rs203477	17	19831819	C	A	0.00459327	0.000816983	1.89998e-08	0.0068	0.0141	0.6303	31.6095
Highly strung	GERD	rs2097247	3	50290902	T	C	0.00789843	0.00135198	5.19996e-09	0.0635	0.0199	0.00139499	34.1304
Highly strung	GERD	rs2173710	9	8402501	C	G	0.0049034	0.000812314	1.6e-09	0.0288	0.0138	0.0369496	36.4373
Highly strung	GERD	rs34011394	22	41704872	T	C	-0.00497782	0.000806223	6.59994e-10	-0.0035	0.0135	0.7968	38.1213
Highly strung	GERD	rs35182	16	65038674	A	G	0.00731824	0.00128829	1.29999e-08	-0.0331	0.0236	0.1618	32.269
Highly strung	GERD	rs4076427	17	79087537	C	G	0.004573	0.000825032	2.99999e-08	-0.0046	0.0144	0.751799	30.7228
Highly strung	GERD	rs4129585	8	143312933	C	A	-0.00555232	0.000804971	5.30029e-12	-0.0023	0.0137	0.8649	47.5761
Highly strung	GERD	rs4671330	2	59042847	A	G	0.00496275	0.000844685	4.20001e-09	-0.001	0.0154	0.9494	34.5188
Highly strung	GERD	rs4908507	1	8738937	T	C	-0.00506629	0.000820824	6.69993e-10	0.0099	0.0144	0.4942	38.0961
Highly strung	GERD	rs62245974	3	16976888	G	A	-0.00672095	0.00119926	2.1e-08	-0.0351	0.0206	0.088249	31.4076
Highly strung	GERD	rs6663591	1	174390997	C	A	-0.00481511	0.000820396	4.39997e-09	-0.0185	0.014	0.1847	34.4481
Highly strung	GERD	rs684195	3	135993599	C	A	-0.00473267	0.000813534	5.99998e-09	-0.0192	0.0135	0.1555	33.8424
Highly strung	GERD	rs6891955	5	64838758	C	G	0.00558194	0.000839812	2.99985e-11	-0.0051	0.014	0.717	44.178
Highly strung	GERD	rs6995965	8	14174579	T	C	-0.00940171	0.00166458	1.6e-08	-0.0327	0.0296	0.2695	31.901
Highly strung	GERD	rs7105462	11	112912048	A	G	-0.00574246	0.000815078	1.9002e-12	-0.0232	0.014	0.0968389	49.6361
Highly strung	GERD	rs7194615	16	82769498	C	T	0.00468386	0.000807913	6.69993e-09	-0.0247	0.0135	0.0664293	33.6108
Highly strung	GERD	rs75610186	2	86600056	T	G	0.00695021	0.00121662	1.09999e-08	-0.0175	0.0243	0.4722	32.6352
Highly strung	GERD	rs7859267	9	96189109	G	T	0.00634312	0.00110704	1e-08	0.011	0.0165	0.5066	32.8306
Highly strung	GERD	rs79472431	20	18730863	T	C	-0.00614893	0.00102218	1.79999e-09	-0.0036	0.0162	0.8269	36.1863
Highly strung	GERD	rs8067056	17	44083948	C	T	0.00466228	0.000824967	1.6e-08	-0.0171	0.0154	0.2671	31.9392
Highly strung	GERD	rs8084239	18	50725943	C	T	0.00467757	0.000799721	4.90004e-09	0.028	0.0135	0.0383504	34.2108
Highly strung	GERD	rs9393716	6	26376868	G	A	-0.00610551	0.00100337	1.2e-09	-0.0421	0.0178	0.0176799	37.0273
Highly strung	GERD	rs9399613	6	147986024	T	C	0.00509438	0.000886975	9.29994e-09	0.0116	0.0149	0.4378	32.9883
Highly strung	GERD	rs9527336	13	55783042	A	G	-0.00529406	0.000902846	4.49997e-09	0.0037	0.0159	0.8181	34.3835
Highly strung	GERD	rs9811546	3	85391672	A	G	-0.00476941	0.000859769	2.90001e-08	-0.0236	0.0153	0.1241	30.7727
Anxious feelings	GERD	rs1004366	2	168640233	C	A	0.00692742	0.00123458	2e-08	0.0125	0.0164	0.4457	31.4851
Anxious feelings	GERD	rs1077393	6	31610529	G	A	0.00776452	0.00102571	3.69999e-14	0.0133	0.0138	0.3379	57.3034
Anxious feelings	GERD	rs10896636	11	57448032	G	C	0.00642837	0.00108386	2.99999e-09	0.0214	0.0138	0.1204	35.1767
Anxious feelings	GERD	rs10959797	9	11431990	A	G	-0.00779753	0.00124709	4e-10	0.0197	0.0181	0.276	39.0948
Anxious feelings	GERD	rs11067376	12	110027795	G	A	0.00732746	0.00106892	7.10068e-12	0.0135	0.0145	0.3515	46.9912
Anxious feelings	GERD	rs1109344	11	131483597	A	G	0.00587821	0.00103117	1.2e-08	0.014	0.0135	0.299	32.496
Anxious feelings	GERD	rs113551339	3	87026675	A	G	0.0269858	0.00476574	1.5e-08	0.0908	0.0533	0.0883202	32.0634
Anxious feelings	GERD	rs11682716	2	16075065	G	T	-0.00619347	0.00103933	2.5e-09	0.0024	0.0135	0.857	35.5109
Anxious feelings	GERD	rs116962250	19	743362	A	G	0.0148696	0.00266483	2.39999e-08	-0.0232	0.0439	0.5975	31.1358
Anxious feelings	GERD	rs11735465	4	105007016	T	A	-0.00763465	0.00126417	1.5e-09	0.0018	0.0174	0.9191	36.4726
Anxious feelings	GERD	rs11787957	9	101356005	A	C	-0.00640118	0.00115758	3.2e-08	0.0124	0.0145	0.3942	30.5786
Anxious feelings	GERD	rs11971935	7	127422539	G	T	-0.00713023	0.00104471	8.80035e-12	0.0004	0.0143	0.9767	46.5817
Anxious feelings	GERD	rs12365385	11	42850378	C	T	-0.00707523	0.00106653	3.29989e-11	0.0007	0.0136	0.9596	44.0083
Anxious feelings	GERD	rs12434356	14	75123374	A	C	0.0073884	0.00102523	5.70033e-13	0.006	0.0135	0.6568	51.9348
Anxious feelings	GERD	rs13213752	6	12014079	C	T	0.00722192	0.00102805	2.09991e-12	-0.0088	0.0137	0.5208	49.3488
Anxious feelings	GERD	rs13257887	8	10187716	C	T	0.0109124	0.00117588	1.69981e-20	-0.0041	0.0227	0.8552	86.1221
Anxious feelings	GERD	rs13262595	8	143316970	G	A	-0.00568733	0.00103288	3.69999e-08	-0.0022	0.0137	0.873	30.3192
Anxious feelings	GERD	rs13399553	2	148576732	C	T	0.00594229	0.00105985	2.1e-08	-0.0084	0.0135	0.5345	31.4354
Anxious feelings	GERD	rs1506	11	31810298	A	T	-0.00797785	0.0012782	4.30002e-10	-0.0381	0.0161	0.0180098	38.956
Anxious feelings	GERD	rs1660235	18	53009757	G	C	0.00729017	0.00106016	6.09958e-12	-0.0173	0.0139	0.2122	47.286
Anxious feelings	GERD	rs17405651	4	131022733	C	G	-0.0102723	0.00181076	1.40001e-08	0.0101	0.0371	0.785001	32.182
Anxious feelings	GERD	rs17641524	1	197704717	T	C	-0.00969018	0.00125823	1.29987e-14	-0.0043	0.019	0.8194	59.3121
Anxious feelings	GERD	rs1833718	5	164635015	C	T	0.00686236	0.0010661	1.2e-10	0.0155	0.014	0.2699	41.4335
Anxious feelings	GERD	rs187580	5	102627355	G	T	-0.00782209	0.00120706	9.20026e-11	-0.0478	0.0159	0.00266502	41.9941
Anxious feelings	GERD	rs194179	3	134715784	G	A	-0.00580691	0.0010369	2.1e-08	-0.0279	0.0137	0.0408	31.3629
Anxious feelings	GERD	rs2309592	4	183080946	A	G	0.0066005	0.00113417	5.89997e-09	0.0257	0.0149	0.0847696	33.8686
Anxious feelings	GERD	rs2344700	2	199686506	G	A	0.00691396	0.00112654	8.40001e-10	0.0223	0.0139	0.1083	37.667
Anxious feelings	GERD	rs236900	1	171676795	A	G	-0.00736322	0.00132028	2.39999e-08	0.0075	0.0168	0.653301	31.1031
Anxious feelings	GERD	rs2413631	22	41359786	A	G	0.00691546	0.00119213	6.59994e-09	0.007	0.0163	0.667799	33.6508
Anxious feelings	GERD	rs2678897	2	58169418	A	G	0.00643819	0.001053	9.69996e-10	0.0016	0.0139	0.9062	37.3827
Anxious feelings	GERD	rs2745246	1	21648756	T	A	-0.00783061	0.00126984	7.00003e-10	-0.0033	0.0161	0.8393	38.0271
Anxious feelings	GERD	rs274640	7	86269181	A	G	-0.00686164	0.0010403	4.19952e-11	0.0091	0.0138	0.507399	43.5049
Anxious feelings	GERD	rs294379	11	30613898	A	T	0.00743731	0.0011495	9.79941e-11	-0.001	0.0162	0.95	41.8614
Anxious feelings	GERD	rs35957842	3	107382291	C	T	-0.0063497	0.00115966	4.39997e-08	0.0218	0.0142	0.1244	29.9809
Anxious feelings	GERD	rs3780573	9	98239503	A	G	0.00986502	0.0017465	1.6e-08	-0.0341	0.0219	0.1202	31.905
Anxious feelings	GERD	rs4444227	13	59116160	T	C	-0.00770641	0.00123974	5.1e-10	-0.0013	0.0151	0.932	38.6405
Anxious feelings	GERD	rs55731231	18	35183274	G	C	0.00801222	0.00123221	7.89951e-11	0.0187	0.0166	0.2602	42.2801
Anxious feelings	GERD	rs55997507	16	7666664	C	G	0.00694102	0.00105979	5.79963e-11	-0.0314	0.0143	0.0282299	42.895
Anxious feelings	GERD	rs57462170	3	50239803	A	G	0.00923873	0.00164857	2.1e-08	0.0476	0.0194	0.0139101	31.4058
Anxious feelings	GERD	rs6081247	20	18596234	T	A	-0.00639296	0.00105388	1.29999e-09	-0.0158	0.0137	0.2485	36.7978
Anxious feelings	GERD	rs6439649	3	136371691	T	G	0.00781929	0.00104552	7.50067e-14	0.02	0.0135	0.1379	55.9332
Anxious feelings	GERD	rs6463656	7	7244181	T	C	0.00573047	0.00104375	4e-08	0.0069	0.0134	0.6088	30.1431
Anxious feelings	GERD	rs7043325	9	85690551	G	A	-0.00637738	0.0010332	6.69993e-10	-0.0123	0.0135	0.3626	38.0992
Anxious feelings	GERD	rs7183547	15	46428976	C	T	0.00605691	0.00102796	3.79997e-09	0.0181	0.0134	0.1783	34.7176
Anxious feelings	GERD	rs7567451	2	157053380	T	G	0.00630653	0.00115647	4.90004e-08	-0.0054	0.0153	0.723299	29.738
Anxious feelings	GERD	rs7669243	4	119272813	A	T	-0.00790126	0.00141843	2.5e-08	-0.0159	0.0173	0.359	31.0297
Anxious feelings	GERD	rs77804065	17	43810896	T	C	0.00812236	0.00123652	5.10035e-11	-0.0549	0.0218	0.0118599	43.1481
Anxious feelings	GERD	rs882193	12	2350620	A	G	-0.00591997	0.00107464	3.59998e-08	-0.0128	0.0141	0.3631	30.3468
Anxious feelings	GERD	rs922140	5	122088890	G	A	0.00610783	0.0010475	5.49997e-09	-0.018	0.0145	0.2169	33.999
Anxious feelings	GERD	rs9271657	6	32593051	C	T	-0.00723849	0.00130341	2.80001e-08	-0.0058	0.0164	0.722301	30.8414
Anxious feelings	GERD	rs9524410	13	94945685	G	A	-0.00564993	0.00103171	4.30002e-08	-0.0201	0.0135	0.136	29.9896
Abbreviations: SNP: single nucleotide polymorphism; Chr: Chromosome; EA: effect allele; OA:other allele; SE: standard error; GERD: gastroesophageal reflux disease.
