# Supplementary material for: The causal role of multiple psycho-emotional disorders in gastroesophageal reflux disease: A two-sample Mendelian randomized study
Source: PLoS One. 2024 May 6;19(5):e0302469. doi: 10.1371/journal.pone.0302469 (PMC11073702; doi:10.1371/journal.pone.0302469)
Supplement: S2 Table — (XLSX) [file pone.0302469.s002.xlsx]

## Sheet: Sheet1
Details of confounders/outcomes-related SNPs that were excluded from IVs screened based on the genome-wide significance threshold (P < 5e-8)
Confounders/outcomes	SNP	Chr	Position	EA	OA	Beta	SE	P-value
BMI	rs34290943	3	49161660	C	T	-0.0121706	0.00189874	8e-14
BMI	rs2898260	8	10939490	T	G	0.00762092	0.00122805	1.61e-13
BMI	rs784256	18	53398626	A	G	0.00940777	0.00157466	3.45e-08
BMI	rs7202252	16	24741686	C	T	0.0081268	0.00138673	3.94e-09
BMI	rs2921036	8	8363897	C	T	-0.00628283	0.000802926	1.52e-11
BMI	rs12600578	17	5299950	C	T	-0.00484582	0.00087243	4.91e-09
BMI	rs3751855	16	31091209	C	T	-0.00462481	0.000821467	9.06e-09
BMI	rs3740393	10	104636655	C	G	-0.00691022	0.00116296	2.19e-09
BMI	rs512898	1	177888429	C	T	-0.0048952	0.000853451	4.47e-34
BMI	rs9811585	3	35724596	G	T	0.00733612	0.00105656	2.68e-09
BMI	rs2815748	1	72816147	A	G	0.0071112	0.00128951	2.98e-24
BMI	rs17309874	11	27667236	A	G	-0.00731338	0.00117147	1.42e-30
BMI	rs953442	18	57797485	C	T	-0.00777617	0.00119575	3.48e-61
BMI	rs9835772	3	85766025	T	A	-0.00672936	0.00119487	2.24e-12
BMI	rs12102776	16	31166028	C	T	0.00651366	0.0010803	1.49e-08
BMI	rs62250713	3	85513793	A	G	0.0100107	0.00106568	7.79e-12
BMI	rs11249893	8	8700851	C	T	-0.0111805	0.00102889	3.04e-12
Smoking	rs12241517	10	104621068	A	G	-0.00877924	0.00109126	2.02e-09
Smoking	rs2367724	1	44107428	C	T	0.00716112	0.00109177	3.02e-10
